# Supplementary material for: Effects of palm oil consumption on biomarkers of glucose metabolism: A systematic review
Source: PLoS One. 2019 Aug 15;14(8):e0220877. doi: 10.1371/journal.pone.0220877 (PMC6695104; doi:10.1371/journal.pone.0220877)
Supplement: S1 Fig — (XLSX) [file pone.0220877.s001.xlsx]

## Sheet: Summary
Study	Randomised order of receiving treatment	Allocation concealment	Blinding	Incomplete outcome data	Selective outcome reporting	Appropriate cross-over design	Carry-over effects	Unbiased data
Sundram et al 2007	?	?	+	+	?	-	-	+
Vega-Lopez wt al 2006	+	+	+	+	?	-	-	+
Rosqvist et al. 2014	+	+	+	+	?	N/A	N/A	N/A
Karupaiah et al 2016	+	?	+	+	?	+	+	+
Tholstrup et al 2011	?	?	+	+	?	-	-	+
Sun et al 2018	+	?	+	+	-	+	+	+
Filippou et al 2014	+	?	+	+	+	-	-	+
Mensink 2008	?	+	+	+	?	+	+	+
